# Supplementary material for: Puerarin Reverses UV-Induced Epigenetic Silencing of the Wnt/β-Catenin-KIT Axis to Mitigate Skin Fibroblast Aging
Source: Int J Mol Sci. 2026 May 15;27(10):4444. doi: 10.3390/ijms27104444 (PMC13208025; doi:10.3390/ijms27104444)
Supplement: Supplementary file 1 [file ijms-27-04444-s001.zip]

Archive with 1 entries (1 files):
- ijms-4275049-supplementary.pdf
